# Supplementary material for: Study of the Structure and Bioactivity of Polysaccharides from Different Parts of Stemona tuberosa Lour
Source: Molecules. 2024 Mar 18;29(6):1347. doi: 10.3390/molecules29061347 (PMC10975339; doi:10.3390/molecules29061347)
Supplement: Supplementary file 1 [file molecules-29-01347-s001.zip]

Archive with 1 entries (1 files):
- molecules-2900841-supplementary.pdf
